# Supplementary material for: Substitution Mapping and Allelic Variations of the Domestication Genes from O. rufipogon and O. nivara
Source: Rice (N Y). 2023 Sep 5;16:38. doi: 10.1186/s12284-023-00655-y (PMC10480103; doi:10.1186/s12284-023-00655-y)
Supplement: Supplementary file 3 — Additional file 3: The specific information of 295 SSSLs. [file 12284_2023_655_MOESM3_ESM.xlsx]

## Sheet: NIV-SSSLs
Additional file 3. The specific information of 295 SSSLs
Serial number of NIV-SSSLs	Pedigree	Chromosome	Substituted segment	Length of the substituted segement (Mb)	Donor	Selected generation
SN1	Hn2-1-08-2-8-9-14-10-1-2	1	end--PSM27-PSM24--PSM12	2.60743	NIV2	BC4F5
SN2	Hn2-1-08-2-8-9-14-10-1-2-2	1	end--PSM27-PSM24-PSM12--RM1	4.63679	NIV2	BC4F6
SN3	Hn2-1-13-2-7-9-7-3-1-3	1	PSM13--PSM12-RM1--RM490	4.29936	NIV2	BC3F6
SN4	Hn2-1-08-2-8-5-3-16-1-1	1	PSM12--RM1--RM490	4.06972	NIV2	BC4F5
SN5	Hn2-1-08-2-8-5-3-2-2-2	1	PSM12--RM1-RM490--RM243	5.36429	NIV2	BC4F5
SN6	Hn2-1-11-2-1-2-7-1-3	1	RM24--RM9--RM237	7.83812	NIV2	BC4F4
SN7	Hn2-1-08-2-9-1-13-1-1-2-2	1	RM9--RM488--RM237	3.48964	NIV2	BC5F5
SN8	Hn2-1-04-2-1-2-2-5-2	2	end--RM109--RM154	1.0839	NIV2	BC5F3
SN9	Hn1-1-13-2-5-4-5-10-1-2	2	RM154--RM211--RM555	3.22179	NIV1	BC4F5
SN10	Hn2-1-11-2-1-3-5-15-1-2	2	RM154--RM211-RM279--RM555	3.22179	NIV2	BC4F5
SN11	Hn1-1-06-2-7-3-9-1-3-1-2	2	RM599--RM573-RM450-RM530--RM250	5.66514	NIV1	BC5F5
SN12	Hn2-1-05-2-2-1-1-16-11-2-3	2	RM3512--RM573--RM497	1.71307	NIV2	BC5F5
SN13	Hn1-1-06-2-7-3-9-1-3-2	2	RM3512--RM573-RM13863-RM530--RM250	5.45944	NIV1	BC5F4
SN14	Hn1-1-06-2-7-3-9-1-2-1	2	RM573--RM13863-RM530--RM250	4.83357	NIV1	BC4F5
SN15	Hn1-1-13-2-2-1-3-2-1-1	2	RM240--RM250--RM166	2.84958	NIV1	BC5F4
SN16	Hn2-1-1-13-2-2-1-3-1-1	2	RM250--RM166--RM207	2.59517	NIV2	BC5F4
SN17	Hn2-1-13-2-5-7-9-9-2-4	2	RM166--RM207-RM138--end	1.58465	NIV2	BC4F5
SN18	Hn2-1-13-2-5-7-9-9-4-1	2	RM166--RM207--RM138	1.32721	NIV2	BC4F5
SN19	Hn1-1-13-2-5-7-9-9-2-1	2	RM166--RM207-RM138--end	1.58465	NIV1	BC4F5
SN20	Hn1-1-13-2-5-7-9-9-4-5	2	RM166--RM207--RM138	1.32721	NIV1	BC4F5
SN21	Hn2-1-01-1-7-10-6-16-3-2	3	end--RM60-RM22-RM569--RM231	2.45409	NIV2	BC3F6
SN22	Hn2-1-01-1-7-10-6-17-1-2	3	end--RM60-RM22-RM569-RM231--RM489	4.33468	NIV2	BC3F6
SN23	Hn2-1-01-1-7-3-3-10-1-2	3	end--RM60-RM22-RM569-RM231-RM489-PSM428--RM218	8.40643	NIV2	BC3F6
SN24	Hn2-1-01-1-7-3-3-15-1-2	3	end--RM60-RM22-RM569-RM231-RM489-PSM428-RM218-RM251--PSM16	13.0268	NIV2	BC3F6
SN25	Hn1-1-03-1-3-1-1-4-2-1	3	end--PSM304-RM22-RM569-RM231--RM2421	3.4544	NIV1	BC5F4
SN26	Hn2-1-13-2-7-5-4-1-8-4-5-1	3	RM60--RM22-RM569-RM231--RM175	3.7599	NIV2	BC5F6
SN27	Hn2-1-01-1-7-10-8-5-1-2	3	RM60--RM22-RM569-RM231--RM489	4.22779	NIV2	BC3F6
SN28	Hn2-1-01-1-7-10-7-7-2-2	3	RM60--RM22-RM569-RM231-RM489-PSM428--RM218	8.29954	NIV2	BC3F6
SN29	Hn2-1-01-1-7-10-7-6-2-2	3	RM22--RM569--RM231	0.933551	NIV2	BC5F4
SN30	Hn2-1-11-2-1-1-2-8-1-2	3	RM22--RM569-RM231--RM489	2.81414	NIV2	BC4F5
SN31	Hn2-1-13-2-7-5-4-1-3-4-5-4	3	RM569--RM231--RM2421	1.54524	NIV2	BC5F6
SN32	Hn2-1-13-2-7-5-4-1-8-4-4-5	3	RM569--RM231--RM175	1.95762	NIV2	BC5F2
SN33	Hn2-1-11-2-1-1-2-19-1-2	3	RM569--RM231--RM489	2.42552	NIV2	BC4F5
SN34	Hn2-1-4-1-7-7-19-1-1-2	3	RM231--RM489-PSM428--RM218	5.95234	NIV2	BC4F5
SN35	Hn2-1-05-1-7-7-7-1-1-2	3	RM489--PSM428--RM218	4.07175	NIV2	BC4F5
SN36	Hn2-1-05-2-2-4-6-8-4-2	3	RM489--PSM428-RM218-RM251--PSM16	8.69211	NIV2	BC4F5
SN37	Hn2-1-05-2-2-4-6-8-7-2	3	RM489--PSM428-RM218-RM251-PSM16-PSM47-PSM377--PSM378	11.6536	NIV2	BC4F5
SN38	Hn2-1-05-1-7-7-7-1-1-2	3	PSM428--RM218--RM251	3.09693	NIV2	BC4F5
SN39	Hn2-1-05-1-6-2-3-6-1-2	3	PSM428--RM218-RM251--PSM16	6.17386	NIV2	BC4F5
SN40	Hn2-1-05-1-6-2-2-1-1-2	3	RM218--RM251--PSM61	4.62036	NIV2	BC4F5
SN41	Hn2-1-09-2-1-9-1-10-4-1-2	3	RM251--PSM16-PSM47-PSM377-PSM378-PSM379--RM411	11.4809	NIV2	BC4F6
SN42	Hn2-1-05-1-1-3-9-1-1-2	3	RM282--PSM16--PSM47	2.09919	NIV2	BC3F6
SN43	Hn2-1-05-1-1-3-9-2-1-2	3	RM282--PSM16-PSM47--PSM377	2.98309	NIV2	BC3F6
SN44	Hn1-1-13-2-2-1-2-2-1-1	3	RM6929--PSM47--PSM377	2.46222	NIV1	BC5F4
SN45	Hn1-1-13-2-5-2-11-5-1-2	3	RM6929--PSM47-PSM377--PSM379	3.47789	NIV1	BC4F5
SN46	Hn1-1-13-2-2-1-2-2-1-1-2	3	PSM47--PSM377--PSM378	1.48045	NIV1	BC5F5
SN47	Hn1-1-01-2-9-2-2-2-8	3	PSM379--RM411--PSM132	13.9864	NIV1	BC5F3
SN48	Hn2-1-09-2-1-9-1-10-6-2	3	PSM127--RM3513--RM347	2.92306	NIV2	BC4F5
SN49	Hn2-1-05-2-2-4-18-7-5-2	4	end--RM551-RM335--RM4835	6.99127	NIV2	BC4F5
SN50	Hn2-1-11-2-8-2-1-1-1	4	end--RM551-RM335-RM8212--RM261	6.57895	NIV2	BC4F4
SN51	Hn2-1-11-2-8-2-4-1-1	4	RM335--RM8212--RM261	5.8896	NIV2	BC4F4
SN52	Hn2-1-05-1-3-6-7-14-1-2	4	RM4835--RM401--PSM323	9.36535	NIV2	BC3F6
SN53	Hn1-1-01-2-9-3-5-10-1	4	RM564--RM273--RM252	4.37837	NIV1	BC5F3
SN54	Hn1-1-03-1-2-1-16-10-1-2	4	PSM133-RM273--RM252	3.43025	NIV1	BC4F5
SN55	Hn1-1-03-1-2-1-16-1-4-1	4	RM273--RM252--RM470	4.22736	NIV1	BC4F5
SN56	Hn2-1-03-1-2-1-13-1-10-2-15	4	RM273--RM252--RM470	4.22736	NIV2	BC5F5
SN57	Hn1-1-13-2-6-6-15-19-1-3-1	4	PSM114--RM348-OSR15--PSM361	2.12102	NIV1	BC5F3
SN58	Hn1-1-13-2-6-5-19-11-3-2	4	OSR15--PSM361-RM559--end	2.47088	NIV1	BC5F4
SN59	Hn1-1-06-2-2-1-2-1-2-2	4	PSM361--RM559--end	1.63704	NIV1	BC5F4
SN60	Hn1-1-13-2-1-7-2-2-2-1	5	end--RM153-RM159--PSM341	0.662905	NIV1	BC5F4
SN61	Hn1-1-13-2-1-7-2-2-1-1	5	end--RM153-RM159-PSM341-PSM578--PSM206	1.72917	NIV1	BC5F4
SN62	Hn2-1-01-2-8-1-1-8-1-2	5	RM153--RM159-PSM341--PSM578	1.01128	NIV2	BC4F5
SN63	Hn2-1-01-2-8-2-6-3-1-2	5	PSM581--PSM578--PSM206	0.892915	NIV2	BC4F5
SN64	Hn2-1-01-2-8-10-4-1-1-1-3	5	PSM362--PSM363-RM249-RM509--RM146	12.8261	NIV2	BC4F6
SN65	Hn2-1-01-1-8-1-5-1-1-1	5	PSM363--RM249--RM509	9.92666	NIV2	BC4F5
SN66	Hn2-1-01-2-8-10-4-1-1-1	5	PSM363--RM249-RM509--RM146	11.6556	NIV2	BC4F5
SN67	Hn2-1-08-2-5-1-5-13-4-1	5	RM249--RM598-PSM447--RM146	7.33442	NIV2	BC4F5
SN68	Hn1-1-08-2-5-1-5-13-1-1-3	5	RM598--PSM447--RM146	1.29944	NIV1	BC5F5
SN69	Hn2-1-08-2-5-1-5-13-1-1	5	RM598--PSM447--RM146	1.29944	NIV2	BC5F4
SN70	Hn2-1-01-2-8-8-16-19-1-2	5	RM291--RM161-PSM383-RM3295-RM421--RM274	7.63216	NIV2	BC4F5
SN71	Hn2-1-01-2-8-10-7-8-6-5	5	RM161--PSM383-RM3295--RM421	3.13627	NIV2	BC4F5
SN72	Hn2-1-01-2-8-3-4-1-2-1	5	PSM383--RM3295--RM421	2.79109	NIV2	BC4F5
SN73	Hn2-1-03-2-3-3-14-1-1-2	6	RM589--RM204--RM253	4.04463	NIV2	BC4F5
SN74	Hn2-1-11-2-8-6-5-7-1-4	6	RM527--PSM388--RM3	9.63703	NIV2	BC5F5
SN75	Hn2-1-04-1-7-1-6-2-4-1	6	PSM136-PSM389-RM528	5.57383	NIV2	BC5F4
SN76	Hn2-1-01-2-8-7-10-8-1-2	6	RM439--RM141--end	1.62287	NIV2	BC4F5
SN77	Hn1-1-03-1-3-1-4-1-6-1-2	7	PSM390--Chr07MM0120--RM298	2.65776	NIV1	BC5F5
SN78	Hn2-1-01-1-9-1-2-6-1-1	7	PSM143--PSM144-RM180--RM6728	1.70198	NIV2	BC5F4
SN79	Hn2-1-04-2-1-2-1-3-14	7	PSM144--RM180--RM6728	1.07414	NIV2	BC5F2
SN80	Hn2-1-01-1-9-1-2-1-1-1	7	PSM144--RM180-RM6728--RM214	8.12859	NIV2	BC5F4
SN81	Hn2-1-01-1-9-1-5-1-1-1	7	RM180--RM6728--RM214	7.04821	NIV2	BC5F4
SN82	Hn2-1-01-2-9-6-4-2-2-2-2	7	RM180--RM6728--RM542-RM500-RM560--RM3753	17.9249	NIV2	BC4F6
SN83	Hn2-1-01-1-9-1-5-1-1-1-2	7	RM6728--RM214--RM500	10.1815	NIV2	BC5F5
SN84	Hn2-1-04-2-1-7-1-3	7	RM6728--RM214-RM542--RM500	10.1815	NIV2	BC4F3
SN85	Hn2-1-01-2-9-6-4-2-2-2	7	RM6728--RM542-RM500--RM560	13.8539	NIV2	BC4F5
SN86	Hn2-1-01-2-3-8-4-16-2-2	7	RM214--RM542--RM500	3.12705	NIV2	BC3F6
SN87	Hn2-1-01-1-7-12-3-2-1-2-1-2	7	RM500--RM560--RM336	5.96066	NIV2	BC6F5
SN88	Hn1-1-11-2-3-1-7-1-1-1	7	RM320--RM560-RM336--RM3753	4.96682	NIV1	BC4F5
SN89	H1-1-11-2-3-1-7-1-2-1	7	RM560--RM336--RM3753	4.07724	NIV1	BC4F5
SN90	Hn2-1-11-2-3-1-7-1-2-1	7	RM560--RM3753--RM234	5.88971	NIV2	BC4F5
SN91	Hn2-1-01-2-9-10-2-8-1-1	7	RM560--RM3753-RM234-RM478--RM429	7.22303	NIV2	BC4F5
SN92	Hn2-1-01-2-9-10-2-8-1-1-2	7	RM3753--PSM353-RM234-RM478--RM429	3.14579	NIV2	BC4F6
SN93	Hn2-1-01-2-9-6-10-1-1-3-2	7	PSM353--RM234-RM047-RM478--RM429	3.01638	NIV2	BC4F6
SN94	Hn2-1-01-2-9-6-10-1-1-3	7	RM234--RM478--RM429	1.33332	NIV2	BC4F5
SN95	Hn2-1-01-2-9-6-10-1-3-3	7	PSM147-PSM391-RM172--end	2.61587	NIV2	BC4F5
SN96	Hn2-1-03-1-8-1-3-5-1-2	8	end--RM337-RM408-RM152--PSM152	2.89275	NIV2	BC4F5
SN97	Hn2-1-03-1-9-3-19-6-1-2	8	RM408--RM152--PSM152	2.76647	NIV2	BC4F5
SN98	Hn1-1-03-1-1-8-4-4-2	8	PSM155--RM547--RM8243	5.00757	NIV1	BC5F2
SN99	Hn2-1-05-1-9-2-3-3-1-3	8	RM256--RM419-PSM352--RM264	3.65314	NIV2	BC3F6
SN100	Hn2-1-08-2-9-5-12-21-3-1	9	PSM156--RM444-PSM397--RM219	7.33909	NIV2	BC4F5
SN101	Hn2-1-09-2-1-5-17-6-2-1	9	RM444--PSM397--RM219	7.33909	NIV2	BC4F5
SN102	Hn2-1-03-1-8-6-10-2-1-1	9	RM444--PSM397-RM219-PSM399--PSM157	9.01291	NIV2	BC4F5
SN103	Hn2-1-09-2-1-5-17-6-1-2	9	PSM397--RM219--PSM399	1.7429	NIV2	BC4F5
SN104	Hn2-1-03-1-8-5-13-9-1-2	9	PSM397--RM219-PSM399-PSM157--PSM159	4.50515	NIV2	BC4F5
SN105	Hn2-1-03-1-8-10-16-1-8-3-2	9	RM219--PSM399--PSM157	1.67382	NIV2	BC4F6
SN106	Hn2-1-03-1-8-10-16-1-2-1	9	PSM399--PSM157--PSM159	2.76226	NIV2	BC4F5
SN107	Hn1-1-07-2-1-3-3-7-1	9	PSM157--PSM159-RM105--PSM161	4.19979	NIV1	BC5F2
SN108	Hn1-1-08-2-5-1-2-12-2-2-2	9	RM105--PSM161-RM434--RM7424	4.03156	NIV1	BC4F6
SN109	Hn2-1-01-2-8-2-4-3-1-2	9	PSM161--RM434--RM7424	2.81975	NIV2	BC5F5
SN110	Hn2-1-08-2-5-1-2-12-2-2	9	PSM161--RM434-RM7424-RM410--RM257	3.95864	NIV2	BC4F5
SN111	Hn1-1-08-2-5-2-6-2-2-1	9	PSM161--RM434-RM410--RM257	3.95864	NIV1	BC4F5
SN112	Hn2-1-08-2-8-8-5-1-1-1	9	PSM161--RM434-RM7424--RM410-RM257--PSM338	4.71408	NIV2	BC4F5
SN113	Hn2-1-01-1-7-12-3-2-1-2	9	PSM161--RM434-RM7424-RM410-RM257-PSM338-RM160--RM215	7.42757	NIV2	BC3F6
SN114	Hn2-1-01-1-7-12-3-9-6-2	9	RM434--RM7424-RM410-RM257-PSM338-RM160--RM215	5.526	NIV2	BC3F6
SN115	Hn2-1-01-2-7-4-20-2-1-1	9	RM434--RM410-RM257--RM338	2.81251	NIV2	BC4F5
SN116	Hn2-1-09-2-1-5-17-5-1-2	9	RM7424--RM410--RM257	1.13889	NIV2	BC4F5
SN117	Hn1-1-11-2-3-1-7-1-1-1-4	9	RM7424--RM410--RM257	1.13889	NIV1	BC4F6
SN118	Hn2-1-08-2-9-5-12-1-6-3-2-3	9	PSM338--RM160--RM215	2.71349	NIV2	BC5F6
SN119	Hn1-1-13-2-9-1-18-1-2-1	9	RM160--RM3787--RM215	1.40086	NIV1	BC4F5
SN120	Hn1-1-13-2-9-1-18-1-1-1	9	RM160--RM3787-RM215--end	3.22399	NIV1	BC4F5
SN121	Hn2-1-08-2-8-7-1-3-1-2	9	RM160--RM215--PSM340	1.88176	NIV2	BC4F5
SN122	Hn1-1-13-2-2-1-3-4-1-1-2	10	end--RM474--PSM406	4.62727	NIV1	BC4F6
SN123	Hn1-1-13-2-2-1-3-4-1-1	10	end--RM474-PSM406--RM311	9.81862	NIV1	BC4F5
SN124	Hn1-1-13-2-2-1-3-4-2-2-1	10	RM474--PSM406-RM311--PSM164	11.1479	NIV1	BC5F4
SN125	Hn1-1-13-2-2-1-3-4-9-1	10	PSM406--RM311--PSM164	8.3405	NIV1	BC5F4
SN126	Hn2-1-01-2-9-7-4-2-1-1	10	PSM164--RM258-RM5373-RM304-RM6100-RM1146-PSM168--PSM344	6.96605	NIV2	BC4F5
SN127	Hn2-1-01-2-9-7-4-2-1-2	10	RM258--RM5373-RM304--RM6100	0.802582	NIV2	BC4F5
SN128	Hn2-1-01-2-9-7-4-2-1-1	10	RM258--RM5373-RM304-RM6100-RM1146--PSM168	1.70695	NIV2	BC4F5
SN129	Hn2-1-01-2-9-7-4-2-1-1-17	10	RM304--RM6100-RM146-PSM168--PSM344	1.20679	NIV2	BC5F5
SN130	Hn2-1-04-1-7-1-2-1-5-7-1-2	10	RM6100--RM1146--PSM168	0.904371	NIV2	BC4F6
SN131	Hn2-1-04-1-7-7-19-6-3-4	11	OSR1--RM286-RM6335--RM558	1.40657	NIV2	BC4F5
SN132	Hn2-1-04-1-7-7-19-6-1-1	11	end--RM286-RM6335--RM558	1.60985	NIV2	BC4F5
SN133	Hn2-1-04-1-7-7-19-1-1-1	11	end--RM286-RM6335-RM20--RM558	1.60985	NIV2	BC4F5
SN134	Hn2-1-04-1-7-7-19-1-4-1-2	11	end--RM286-RM6335-RM558-RM20-RM4-RM332-PSM175--RM116	5.74517	NIV2	BC4F6
SN135	Hn2-1-04-1-7-7-19-1-4-1	11	RM286--RM6335-RM558-RM20-RM4-RM332--PSM175	3.44362	NIV2	BC4F5
SN136	Hn2-1-04-1-7-7-19-4-1-8	11	RM6335--RM20--RM558	1.12937	NIV2	BC4F5
SN137	Hn2-1-01-2-7-5-4-1-1-1-2	11	RM4--RM332--PSM175	2.89538	NIV2	BC4F6
SN138	Hn2-1-01-2-7-5-4-1-1-1	11	RM4--RM332--PSM175	2.89538	NIV2	BC4F5
SN139	Hn2-1-04-1-3-1-2-6-1	11	RM4--RM332-PSM175--RM26212	3.8053	NIV2	BC4F4
SN140	Hn2-1-03-1-8-1-17-1-1-1	11	RM332--PSM175--RM26212	1.89407	NIV2	BC4F5
SN141	Hn2-1-03-1-8-1-17-4-3-3	11	RM332--PSM175-RM26212-RM116--PSM410	4.40592	NIV2	BC4F5
SN142	Hn2-1-03-1-8-1-17-3-1-1	11	RM332--PSM175-RM26212--RM116	2.90087	NIV2	BC4F5
SN143	Hn2-1-03-1-8-1-3-14-1-2	11	PSM174--PSM175-RM26212-RM116--RM441	3.04008	NIV2	BC4F5
SN144	Hn2-1-03-1-8-1-17-10-1-1-2	11	PSM174--PSM175-RM26212-RM116--PSM410	4.20496	NIV2	BC4F6
SN145	Hn2-1-03-1-8-1-17-10-1-2	11	PSM175--RM26212--RM116	1.91671	NIV2	BC4F5
SN146	Hn2-1-03-2-3-10-4-1-7-1	11	RM26212--RM116-PSM410--RM202	4.26868	NIV2	BC5F4
SN147	Hn1-1-08-2-5-2-6-1-3-1-2	11	RM116--PSM410-RM202-RM3083-PSM415-RM209--RM21	13.894	NIV1	BC4F6
SN148	Hn2-1-03-2-3-10-4-1-3-1	11	PSM410--RM202--RM3083	9.76808	NIV2	BC4F5
SN149	Hn2-1-03-1-9-5-8-2-1-1-2	11	PSM410--RM202-RM3083--PSM415	10.4886	NIV2	BC5F5
SN150	Hn2-1-03-1-2-1-17-22-1-1	11	RM202--RM3083--PSM415	8.73172	NIV2	BC4F5
SN151	Hn2-1-03-1-9-5-8-2-6-1	11	RM202--RM3083-PSM415--RM21	10.6322	NIV2	BC5F4
SN152	Hn2-1-03-1-8-6-9-4-1-3	11	RM3083--PSM415--RM209--RM21	2.62091	NIV2	BC4F5
SN153	Hn2-1-08-2-9-1-13-1-1-2	11	PSM415--PSM416--RM21	1.90044	NIV2	BC4F6
SN154	Hn1-1-13-2-6-5-14-8-1-1	11	PSM416--RM21--PSM365	2.82415	NIV1	BC4F5
SN155	Hn2-1-8-2-9-5-12-1-3-6-2-2	11	PSM365--PSM418--RM144	7.41098	NIV2	BC5F4
SN156	Hn2-1-04-1-7-1-10-6-7-1	12	RM3747--RM19--RM453	0.386002	NIV2	BC4F5
SN157	Hn2-1-04-1-7-1-3-18-7-1	12	RM19--RM453-PSM185-PSM419--RM3455	2.48754	NIV2	BC4F5
SN158	Hn2-1-04-1-7-1-3-18-2-10-2-1-2	12	RM453--PSM185--PSM419	2.13845	NIV2	BC5F5
SN159	Hn2-1-04-1-7-1-10-2-2-1-2	12	RM453--PSM185-PSM419--RM3455	2.22926	NIV2	BC5F5
SN160	Hn2-1-11-2-8-6-1-7-1	12	RM453--PSM185-PSM419-RM3455--PSM420	4.63319	NIV2	BC4F4
SN161	Hn2-1-11-2-8-6-1-1-1	12	RM453--PSM185-PSM419-RM3455-PSM420--Chr12MM0892	5.33161	NIV2	BC4F4
SN162	Hn2-1-11-2-8-6-3-10-1	12	PSM185--PSM419-RM3455--PSM420	3.89235	NIV2	BC4F4
SN163	Hn2-1-11-2-8-6-3-2-1	12	PSM419--RM3455--PSM420	2.49473	NIV2	BC4F4
SN164	Hn2-1-11-2-8-6-5-7-1	12	PSM419--RM3455-PSM420-PSM421--RM511	12.6551	NIV2	BC4F4
SN165	Hn2-1-11-2-8-6-5-7-1-2	12	PSM420--PSM421-RM511--RM519	12.6078	NIV2	BC4F5
SN166	Hn2-1-04-1-7-9-6-7-1-2	12	PSM421--RM511-RM519--RM463	6.80145	NIV2	BC4F5
SN167	Hn1-1-06-2-1-7-2-2-2-2	12	RM519--RM309--PSM190	4.32628	NIV1	BC4F5
SN168	Hn2-1-01-1-2-9-5-15-2-2-1	12	RM519--RM463-PSM188-PSM190-RM235--PSM193	7.50906	NIV2	BC5F5
SN169	Hn1-1-06-2-1-5-1-14-1-2	12	RM309--PSM190--RM235	4.65347	NIV1	BC4F5
SN170	Hn2-1-03-2-3-3-13-2-1-1	12	PSM188--PSM190-RM235	2.86161	NIV2	BC4F5
SN171	Hn2-1-04-1-7-1-2-1-5-7-1	12	PSM188--PSM190-RM235--PSM193	4.16147	NIV2	BC4F5
SN172	Hn2-1-04-1-7-1-2-1-5-1-1	12	PSM188--PSM190-RM235-PSM193--end	4.25195	NIV2	BC5F5
Note：NIV1 and NIV2 are two IRGC accessions of O. nivara. NIV1, IRGC104309; NIV2, IRGC105919.

## Sheet: RUF-SSSLs
Serial number of RUF-SSSLs	Pedigree	Chromosome	Substituted segment	Length of the substituted segement (Mb)	Donor	Selected generation
SR1	Hr2-1-08-2-1-1-6-9-1	1	PSM24--RM84-RM323-RM1-RM3530-RM490-RM259-RM243--RM581	7.44748	O. rufipogon	BC5F4
SR2	Hr2-1-08-2-1-1-6-8-1-8	1	PSM24--RM84-RM323-RM1-RM3530--RM490	5.01697	O. rufipogon	BC5F5
SR3	Hr2-1-08-2-1-1-6-8-4	1	PSM24--RM84-RM323-RM1--RM3530	3.49077	O. rufipogon	BC5F4
SR4	Hr2-1-06-3-1-1-4-11-2-3-3	1	RM84--RM323-RM1-RM3530--RM490	2.73157	O. rufipogon	BC5F6
SR5	Hr2-1-06-3-1-1-4-11-6	1	RM323--RM1-RM3530--RM490	2.4622	O. rufipogon	BC5F4
SR6	Hr2-1-08-2-1-1-4-2-1	1	RM243--RM581-RM572-RM312-RM449-RM24--PSM367	12.6126	O. rufipogon	BC5F4
SR7	Hr2-1-08-2-1-1-4-3-1	1	RM243--RM581-RM572-RM312-RM449--RM24	11.0059	O. rufipogon	BC5F4
SR8	Hr2-1-08-2-1-1-2-9-1	1	RM312--RM449-RM24--PSM367	9.91983	O. rufipogon	BC5F4
SR9	Hr2-1-08-2-1-1-4-3-7	1	RM312--RM449--RM24	8.31313	O. rufipogon	BC5F4
SR10	Hr2-1-04-1-8-8-15-6-1	1	RM488--RM237-RM403-RM297-RM486--RM472	13.0816	O. rufipogon	BC4F5
SR11	Hr2-1-04-1-8-8-15-5-4	1	RM488--RM237--RM403	4.57708	O. rufipogon	BC4F5
SR12	Hr2-1-01-2-7-8-2-3-5	1	RM403--RM297--RM486	5.57097	O. rufipogon	BC6F3
SR115	Hr2-1-01-2-1-1-1-1-9-3-1	1	RM403--RM297-RM486-RM472-RM431-RM104-OSR23-RM529--PSM370	13.0261	O. rufipogon	BC7F4
SR13	Hr2-1-10-1-2-8-4-13	2	RM109--RM154-RM236-RM279--RM555	4.12238	O. rufipogon	BC5F3
SR14	Hr2-1-10-1-2-7-1-9	2	RM154--RM236-RM279--RM555	3.22179	O. rufipogon	BC5F3
SR15	Hr2-1-01-2-7-8-2-3-6	2	RM71--RM324-RM300-PSM372-PSM373	10.4283	O. rufipogon	BC6F3
SR16	Hr2-1-01-2-7-8-2-3-17	2	RM71--RM324-RM300--PSM372	9.18569	O. rufipogon	BC6F3
SR116	Hr2-1-01-2-1-1-3-3-13-2-1	2	RM262--RM5427-PSM122-PSM124-RM263--RM3512	6.51995	O. rufipogon	BC5F6
SR17	Hr2-1-06-3-1-1-10-6-5	2	PSM122--PSM124-RM263-RM3512-RM573-RM497-RM3421-RM530--RM240	9.10221	O. rufipogon	BC5F4
SR18	Hr2-1-06-3-2-1-2-8	2	PSM122--PSM124-RM263-RM3512-RM573-RM497-RM3421--RM530	8.13728	O. rufipogon	BC5F3
SR19	Hr2-1-06-3-2-1-2-3-15	2	PSM122--PSM124-RM263-RM3512-RM573-RM497--RM3421	7.51951	O. rufipogon	BC5F4
SR20	Hr2-1-06-3-1-1-10-5-9	2	PSM122--PSM124-RM263-RM3512--RM573	5.54586	O. rufipogon	BC5F4
SR21	Hr2-1-01-2-1-1-3-3-3-1	2	PSM122--PSM124-RM263--RM3512	4.91999	O. rufipogon	BC5F5
SR22	Hr2-1-01-2-1-1-3-3-4	2	PSM122--PSM124--RM263	3.47047	O. rufipogon	BC5F4
SR23	Hr2-1-06-3-2-1-2-3-10-7	2	RM263--RM3512-RM573-RM497-RM3421--RM530	4.66681	O. rufipogon	BC5F5
SR24	Hr2-1-06-3-2-1-2-3-10-1	2	RM263--RM3512-RM573-RM497--RM3421	4.04904	O. rufipogon	BC5F5
SR25	Hr2-1-06-3-2-1-2-1	2	RM3421--RM530--RM240	1.58271	O. rufipogon	BC5F3
SR26	Hr2-1-10-3-1-7-8-10-3	2	RM530--RM240-RM250-PSM375-RM213--RM208	4.60359	O. rufipogon	BC5F4
SR27	Hr2-1-10-3-1-7-8-19-3	2	RM250--PSM375--RM213	1.87798	O. rufipogon	BC5F4
SR28	Hr2-1-08-4-1-6-6-9-12	3	RM569--RM489-RM545--RM517	4.25785	O. rufipogon	BC5F4
SR29	Hr2-1-08-4-1-6-6-6-6	3	RM569--RM489--RM545	3.03975	O. rufipogon	BC5F4
SR30	Hr2-1-08-4-7-2-6-12-2	3	RM489--RM545-RM517-PSM428-RM218-RM251-RM282-PSM16--PSM377	11.0571	O. rufipogon	BC5F4
SR31	Hr2-1-08-4-7-2-10-2-4	3	RM489--RM545-RM517-PSM428--RM218	4.07175	O. rufipogon	BC5F4
SR32	Hr2-1-08-4-7-2-6-20-4-1	3	RM489--RM545-RM517--PSM428	2.51825	O. rufipogon	BC5F5
SR33	Hr2-1-08-4-7-2-6-20-4-9	3	RM489--RM545--RM517	1.83233	O. rufipogon	BC5F5
SR34	Hr2-1-08-4-7-2-10-2-10-7	3	RM545--RM517--PSM428	1.90402	O. rufipogon	BC5F5
SR35	Hr2-1-08-4-7-2-10-5-8-1	3	RM218--RM251--RM282	4.00223	O. rufipogon	BC5F5
SR36	Hr2-1-01-2-1-2-4-10-1	3	PSM378--PSM379-RM487-PSM127--RM3513	9.1263	O. rufipogon	BC5F4
SR37	Hr2-1-10-1-2-2-5-6	3	RM503--RM186-PSM52-PSM132-RM293RM468-RM571-RM143--RM565	8.18341	O. rufipogon	BC5F3
SR38	Hr2-1-10-1-2-2-5-1-1-10	3	RM503--RM186-PSM52-PSM132-RM293--RM468	5.61048	O. rufipogon	BC5F5
SR39	Hr2-1-10-1-2-7-1-2	3	RM503--RM186-PSM52--PSM132	3.32236	O. rufipogon	BC5F3
SR40	Hr2-1-01-2-1-2-4-16-2	3	PSM52--PSM132-RM293--RM468	3.79266	O. rufipogon	BC5F4
SR41	Hr2-1-01-2-1-2-4-3-15	3	PSM52--PSM132--RM293	2.76761	O. rufipogon	BC5F4
SR117	Hr2-1-10-1-2-2-5-1-14-5-5	3	PSM132--RM293-RM468-RM571-RM143--RM565	4.86105	O. rufipogon	BC5F6
SR119	Hr2-1-10-3-1-7-10-9-12-1	4	RM518--RM4835-RM401-PSM326-RM185-PSM196-RM471-PSM194-RM1359--RM564	18.9512	O. rufipogon	BC6F4
SR118	Hr2-1-10-3-1-7-10-8-14-1	4	RM4835--RM401-PSM326-RM185-PSM196-RM471-PSM194-RM1359--RM564	13.9944	O. rufipogon	BC6F4
SR123	Hr2-1-10-3-1-7-10-7-7-3	4	PSM326--RM185-PSM196-RM471-PSM194-RM1359--RM564	4.1962	O. rufipogon	BC6F4
SR42	Hr2-1-12-3-7-1-10-20-3	4	PSM194--RM1359--RM564	0.953187	O. rufipogon	BC5F4
SR43	Hr2-1-06-3-1-1-4-4-10	4	RM564--PSM133--RM273	3.06256	O. rufipogon	BC5F4
SR44	Hr2-1-06-3-2-1-5-4-4	4	RM255--PSM102-RM348-OSR15-PSM361--RM559	4.37921	O. rufipogon	BC5F4
SR45	Hr2-1-04-3-3-1-8-4-4	4	PSM361--RM559--长臂末端	1.63704	O. rufipogon	BC6F3
SR46	Hr2-1-12-1-1-1-3-20-3	5	PSM202--RM413-RM405-RM574--PSM362	3.79705	O. rufipogon	BC5F4
SR47	Hr2-1-12-1-1-1-3-20-7	5	RM405--RM574--PSM362	2.21147	O. rufipogon	BC5F4
SR48	Hr2-1-01-2-7-9-7-3	5	RM440--RM161-RM305--PSM383	1.27279	O. rufipogon	BC6F3
SR49	Hr2-1-01-2-7-9-7-14	5	RM161--RM305--PSM383	0.345181	O. rufipogon	BC6F3
SR50	Hr2-1-12-1-1-1-2-6-2	5	RM421--RM274--RM31	4.63383	O. rufipogon	BC5F4
SR51	Hr2-1-04-1-7-4-5-15-4	5	RM274--RM31--PSM386	2.83873	O. rufipogon	BC5F4
SR120	Hr2-1-01-2-7-8-2-6-4-1	5	RM31--PSM386--end	1.28568	O. rufipogon	BC6F4
SR52	Hr2-1-09-4-3-8-1-5-4	6	end--RM133-RM589--RM510	2.83251	O. rufipogon	BC5F4
SR53	Hr2-1-09-4-3-8-8-2-5-10	6	end--RM133--RM589	1.38186	O. rufipogon	BC5F5
SR54	Hr2-1-12-3-7-3-5-8	6	PSM389--RM528-RM30-RM340-RM176--end	6.0061	O. rufipogon	BC6F3
SR55	Hr2-1-12-3-7-3-5-1-6	6	PSM389--RM528-RM30--RM340	3.35749	O. rufipogon	BC5F4
SR56	Hr2-1-12-3-7-2-8-12	6	RM30--RM340-RM176--end	3.99549	O. rufipogon	BC6F3
SR57	Hr2-1-12-3-7-2-8-15-15	6	RM30--RM340--RM176	3.01314	O. rufipogon	BC5F4
SR58	Hr2-1-12-3-7-7-1-7-4	6	RM340--RM176--end	2.64861	O. rufipogon	BC5F4
SR59	Hr2-1-04-1-7-9-20-8-3	7	RM295--RM481-RM427-PSM142-PSM143-PSM144-RM180-RM214-RM500--RM11	18.8432	O. rufipogon	BC4F5
SR60	Hr2-1-04-1-7-8-16-2-1	7	RM295--RM481-RM427-PSM142-PSM143-PSM144-RM180--RM214	12.3698	O. rufipogon	BC4F5
SR61	Hr2-1-04-1-7-8-16-2-6-2	7	RM295--RM481-RM427-PSM142-PSM143--PSM144	4.24123	O. rufipogon	BC4F6
SR62	Hr2-1-04-1-7-4-10-3-1	7	RM295--RM481--RM427	2.265	O. rufipogon	BC5F4
SR63	Hr2-1-04-1-7-8-16-2-6-14-3	7	RM427--PSM142-PSM143--PSM144	1.97623	O. rufipogon	BC4F7
SR64	Hr2-1-04-1-7-8-5-16-2	7	PSM142--PSM143-PSM144-RM180-RM214-RM500-RM11--RM336	18.3166	O. rufipogon	BC4F5
SR65	Hr2-1-04-1-7-8-16-2-9-2	7	PSM144--RM180--RM214	8.12859	O. rufipogon	BC4F6
SR66	Hr2-1-04-1-7-4-2-5-8	7	RM3753--RM505-RM18-RM47--Chr07MM3600	2.87293	O. rufipogon	BC5F4
SR67	Hr2-1-04-1-7-4-2-5-2	7	RM3753--RM505--RM18	1.99229	O. rufipogon	BC5F4
SR68	Hr2-1-09-4-3-8-1-4-6	8	短臂末端--RM152-PSM392-PSM150-PSM152-PSM153--PSM155	3.92885	O. rufipogon	BC5F4
SR69	Hr2-1-09-4-3-8-1-4-1	8	短臂末端--RM152-PSM392-PSM150-PSM152--PSM153	3.25296	O. rufipogon	BC5F4
SR70	Hr2-1-10-3-1-2-6-7-2	8	RM310--RM547-RM2584-RM404-RM339-PSM394--PSM465	15.0777	O. rufipogon	BC5F4
SR71	Hr2-1-10-3-1-2-6-7-4	8	RM310--RM547-RM2584--RM404	10.324	O. rufipogon	BC5F4
SR72	Hr2-1-10-1-2-1-9-20-1-6	8	RM547--RM2584-RM404-RM339-PSM394-PSM465-PSM464-RM515-RM195--RM531	16.8796	O. rufipogon	BC5F5
SR73	Hr2-1-10-1-2-1-9-20-1-8-1	8	RM547--RM2584-RM404-RM339-PSM394--PSM465	14.602	O. rufipogon	BC5F6
SR74	Hr2-1-10-1-2-1-9-13-3	8	RM547--RM2584-RM404-RM339--PSM394	13.3972	O. rufipogon	BC5F4
SR75	Hr2-1-09-2-1-2-1-5-11-16	8	RM2584--RM404-RM339-PSM394-PSM465-PSM464-RM515-RM195-RM531-PSM395-RM256-RM419--RM447	18.9841	O. rufipogon	BC4F6
SR76	Hr2-1-10-1-2-1-9-20-3	8	RM2584--RM404-RM339-PSM394-PSM465-PSM464-RM515-RM195-RM531--PSM395	15.7283	O. rufipogon	BC5F4
SR77	Hr2-1-09-2-1-2-1-5-1-4	8	RM2584--RM404-RM339-PSM394-PSM465-PSM464-RM515--RM195	13.9127	O. rufipogon	BC4F6
SR78	Hr2-1-09-2-1-2-1-5-11-18	8	PSM394--PSM465-PSM464-RM515-RM195-RM531-PSM395-RM256-RM419--RM447	7.56006	O. rufipogon	BC4F6
SR79	Hr2-1-10-1-2-1-9-20-5	8	PSM464--RM515--RM195	1.19201	O. rufipogon	BC5F4
SR80	Hr2-1-10-1-2-1-9-17-8	8	RM515--RM195-RM531-PSM395--RM256	3.98705	O. rufipogon	BC5F4
SR81	Hr2-1-09-2-1-2-1-5-11-10	8	RM195--RM531-PSM395-RM256-RM419--RM447	5.07139	O. rufipogon	BC4F6
SR82	Hr2-1-10-1-2-1-9-17-6	8	RM195--RM531-PSM395--RM256	2.79504	O. rufipogon	BC5F4
SR83	Hr2-1-09-2-1-2-1-5-2-17-1	8	RM531--PSM395-RM256-RM419--RM447	4.07766	O. rufipogon	BC4F7
SR84	Hr2-1-09-2-1-2-1-5-2-17-2	8	RM531--PSM395-RM256--RM419	3.35684	O. rufipogon	BC4F7
SR85	Hr2-1-09-2-1-2-1-5-1-18	8	PSM395--RM256-RM419--RM447	3.25582	O. rufipogon	BC4F6
SR86	Hr2-1-08-2-8-9-16-15-1	9	end--RM444-PSM397-PSM399-PSM157-PSM158--RM105	12.5502	O. rufipogon	BC4F5
SR87	Hr2-1-08-2-8-1-9-3-1	9	end--RM444-PSM397--PSM399	8.98622	O. rufipogon	BC4F5
SR88	Hr2-1-08-2-8-1-10-3-6	9	RM105--PSM161-RM1189-RM7424PSM377-RM410-PSM388-RM160--RM215	8.63938	O. rufipogon	BC4F5
SR89	Hr2-1-08-2-8-1-10-3-2	9	RM105--PSM161--RM1189	3.72188	O. rufipogon	BC4F5
SR90	Hr2-1-08-4-1-6-6-3-7	9	RM1189--RM7424-PSM337-RM410--PSM338	2.204	O. rufipogon	BC5F4
SR91	Hr2-1-08-4-7-2-4-2-2	10	end--PSM405-PSM406-RM216-RM311-PSM163--PSM164	12.9678	O. rufipogon	BC5F4
SR92	Hr2-1-09-4-3-2-6-2	10	PSM406--RM216-RM311-PSM163-PSM164-RM467-PSM166--RM1873	13.2675	O. rufipogon	BC5F3
SR93	Hr2-1-08-2-1-1-9-1-2	10	PSM406--RM216-RM311-PSM163--PSM164	8.3405	O. rufipogon	BC5F4
SR94	Hr2-1-12-3-7-2-1-6	10	RM216--RM311-PSM163--PSM164	7.63154	O. rufipogon	BC5F3
SR95	Hr2-1-08-2-1-1-9-1-3	10	RM311--PSM163-PSM164--RM467	3.74119	O. rufipogon	BC5F4
SR96	Hr2-1-01-2-1-3-2-1-3	10	RM311--PSM163--PSM164	3.14915	O. rufipogon	BC5F4
SR97	Hr2-1-10-3-1-7-10-8-1	10	RM258--RM304--PSM168	1.70695	O. rufipogon	BC6F3
SR122	Hr2-1-10-3-1-7-10-7-3-7	10	RM258--RM304-PSM168--PSM170	3.04082	O. rufipogon	BC6F4
SR121	Hr2-1-10-3-1-7-10-9-5-1	10	RM258--RM304-PSM168-PSM170-RM228-RM590--end	5.12179	O. rufipogon	BC6F4
SR98	Hr2-1-10-3-1-2-6-16-1	10	PSM170--RM228-RM590--end	2.08097	O. rufipogon	BC5F4
SR99	Hr2-1-08-4-1-3-1-3	11	end--OSR1--RM6355	0.480478	O. rufipogon	BC5F3
SR100	Hr2-1-12-1-1-1-4-20-4	11	RM116--PSM410-RM3701-RM202-RM3428--RM209	12.5293	O. rufipogon	BC5F4
SR101	Hr2-1-12-1-1-1-4-20-1	11	RM202--RM3428--RM209	9.26742	O. rufipogon	BC5F4
SR102	Hr2-1-04-3-3-1-8-4-15	11	RM209--PSM365-PSM366--PSM418	7.55364	O. rufipogon	BC6F3
SR103	Hr2-1-08-2-1-8-7-17-2	12	end--PSM454-PSM599-PSM460-PSM461--RM3747	2.30537	O. rufipogon	BC5F4
SR104	Hr2-1-12-3-7-2-8-9	12	RM117--PSM419-RM3455--PSM420	3.82268	O. rufipogon	BC5F3
SR105	Hr2-1-12-1-1-3-6-4-2	12	PSM419--RM3455-PSM420-RM101-RM7102-PSM421-RM28130-RM28160--RM277	13.4892	O. rufipogon	BC5F4
SR106	Hr2-1-12-3-7-2-8-15-2	12	PSM419--RM3455--PSM420	2.49473	O. rufipogon	BC5F4
SR107	Hr2-1-12-1-1-3-6-6	12	RM3455--PSM420-RM101-RM7102-PSM421--RM28130	11.7856	O. rufipogon	BC5F3
SR108	Hr2-1-08-2-1-8-8-13	12	PSM421--RM28130-RM28160-RM277-RM260--RM519	4.60811	O. rufipogon	BC5F3
SR109	Hr2-1-08-2-1-8-7-10-2	12	PSM421--RM28130-RM28160-RM277--RM260	4.22502	O. rufipogon	BC5F4
SR110	Hr2-1-12-3-7-1-10-20-1	12	RM28160--RM277-RM260-RM519-RM309-PSM188-PSM190--PSM191	7.87358	O. rufipogon	BC5F4
SR111	Hr2-1-08-2-1-8-8-1	12	RM28160--RM277--RM260	2.06429	O. rufipogon	BC5F3
SR112	Hr2-1-01-5-3-1-2-2-4	12	RM277--RM260-RM519-RM309--PSM188	4.96088	O. rufipogon	BC5F4
SR113	Hr2-1-06-3-3-9-8-1-1	12	RM260--RM519--RM309	1.93882	O. rufipogon	BC3F6
SR114	Hr2-1-12-1-1-1-2-3-3	12	RM235--RM17--end	1.39035	O. rufipogon	BC5F4
